# Supplementary material for: Molecular Design and Mechanism Study of Non-Activated Collectors for Sphalerite (ZnS) Based on Coordination Chemistry Theory and Quantum Chemical Simulation
Source: Molecules. 2024 Dec 13;29(24):5882. doi: 10.3390/molecules29245882 (PMC11677920; doi:10.3390/molecules29245882)
Supplement: Supplementary file 1 [file molecules-29-05882-s001.zip]

Archive with 1 entries (1 files):
- molecules-3331722-supplementary.pdf
